# Supplementary material for: Anthropogenic events and responses to environmental stress are shaping the genomes of Ethiopian indigenous goats
Source: Sci Rep. 2024 Jun 28;14:14908. doi: 10.1038/s41598-024-65303-x (PMC11213886; doi:10.1038/s41598-024-65303-x)
Supplement: Supplementary file 2 — Supplementary Tables. [file 41598_2024_65303_MOESM2_ESM.xlsx]

## Sheet: Supplementary Table 1
Supplementary Table S1: The breed/population, number of samples, country of origin, and sources of data
Breed /species name	Number	Country	Region	Sources
Abergele	4	Ethiopia	East Africa	Current study
Agew	5	Ethiopia	East Africa	Current study
Ambo	5	Ethiopia	East Africa	Current study
Arsi-Bale	5	Ethiopia	East Africa	Current study
Afar	5	Ethiopia	East Africa	Current study
Gumuz	5	Ethiopia	East Africa	Current study
Gonder	3	Ethiopia	East Africa	Current study
Keffa	5	Ethiopia	East Africa	Current study
Hararghe Highland	5	Ethiopia	East Africa	Current study
Long ear Somali	5	Ethiopia	East Africa	Current study
Small eared Somali	5	Ethiopia	East Africa	Current study
Woyto-Guji	5	Ethiopia	East Africa	Current study
Total number	57
Boran	8	Kenya	East Africa	VarGoats
Moroccan	10	Morocco	North-west Africa	VarGoats
West Africa dwarf	2	Nigeria	West Africa	NCBI
Bezoar	7	Azerbaijan	Europe/Asia	VarGoats
Bezoar (Zagros)	2	Iran	Middle East	VarGoats
Bezoar (Alborz)	1	Iran	Middle East	VarGoats
Iranian	10	Iran	Middle East	VarGoats
Bari	5	Pakistan	South Asia	VarGoats
Kachan	5	Pakistan	South Asia	VarGoats
Bengal	7	Bangladesh	South Asia	VarGoats
Ciociara Grigia	3	Italy	Europe	VarGoats
Jonica	3	Italy	Europe	VarGoats
Girgentana	4	Italy	Europe	VarGoats
Total	67
Overall total	124

## Sheet: Supplementary Table 2
Supplementary Table S2. Summary of whole-genome variants found in the study populations
Category	African	European	Asian	Bezoar	Ethiopian
Total SNPs	24409072	18169115	28257613	19240675	24759579
Novel	6,822,533(27.95%)	5,130,914 (28.24%)	8,808,038 (31.17%)	7,356,470 (38.23%)	7,362,054 (29.73%)
Deletions	1,398,953(5.73%)	930,761 (5.12%)	1,632,416 (5.78%)	1,035,415 (5.38%)	1,214,937(4.91%)
Insertions	969,225(3.97%)	680,321 (3.74%)	1,090,456 (3.86%)	754,480 (3.92%)	1,727,263(6.98%)
Total annotations	36326824	27056888	42080114	28579253	36875351
Intronic	1,643,9048(45.3%)	12,169,162(45.1%)	19,039,053(45.2%	12,897,438(45.1%)	16,692,279(45.3%)
Intergenic	14,564,964(40.1%)	10,891,892(40.6%)	16,873,422 (40.1%)	11,514,231(40.3%)	14,795,341(40.12%)
Up/downstream	3,312,290(9.12)	2,424,502(8.96%)	3,814,898(9.1%)	2,588,189(9.1%)	3,307,011(8.97%)
Exonic	265,454(0.73%)	188,238(0.69%)	323,291(0.77%)	200,564(0.70%)	299,551(0.81%)
Other annotated variants	1,745,068(7.15%)	1,293,094 (7.12%)	2,029,450 (7.18%)	1,378,831(7.17%)	1,781,169(7.19%)

## Sheet: Suplementary Table 3
	Suplementary Table S3: Summary results of genome mapping quality information, sequencing depth coverage and length, and SNP density (variants/kb) of the Ethiopian and the other Afraican , Eurasian and wild Bezoar goats								(v/kb)
	Population	N	Clean reads	Mapping rate (%)	GC (%)	Genome Coverage (%)	Sequencing depth(x)	Ts/Tv	SNP density	Sequence length (bp)
	Abergelle	4	220539443	99.56	43	99.59	9.7	2.41	5.858±4.8	150
	Agew	5	249223603	99.77	43	99.6	10	2.41	6.144±4.91	150
	Arsi-Bale	5	242965568	99.53	42.8	99.59	9.8	2.41	6.353±5.01	150
	Afar	5	226765530	99.7	43	99.6	9.6	2.41	6.587±5.01	150
	Ambo	5	233058592	99.77	43	99.58	10	2.41	5.886±4.81	150
	Gonder	3	218844900	99.82	43	99.57	9.6	2.41	5.32±4.55	150
	Gumuz	5	243446317	99.83	43	99.6	9.6	2.41	6.271±4.98	150
	HHG	5	220186294	99.78	43	99.57	9.9	2.41	6.530±5.06	150
	Keffa	5	232263975	99.77	42.4	99.57	9.7	2.41	6.106±4.91	150
	LESG	5	233935050	99.77	43	99.6	10	2.41	6.36±5.01	150
	SESG	5	237940985	99.84	43	99.6	9	2.41	6.54±5.07	150
	WGG	5	248385573	99.8	43	99.61	9.6	2.41	6.198±4.94	150
	Mean	5	233962986	99.75	42.93	99.59	9.71	2.41	6.18±4.93	150
	Boran	8	438387340	99.65	43.75	99.66	19.16	2.42	7.357±5.41	36-150
	Dwarf	2	215044770	99.31	42	99.03	9.54	2.4	3.66±3.64	40-101
	Moroccan	10	391152424	99.86	41.9	99.31	13.24	2.41	8.24±5.68	30-101
	Bengal	7	322333886	94.48	42.7	98.96	9.9	2.4	6.975±5.19	150
	Iranian	10	360075284	99.89	42	99.53	12.66	2.41	9.415±6.06	30-101
	Italian	10	151459149	99.89	42	98.67	12.66	2.4	7.368±5.27	30-101
	Pakistan	10	167226631	99.47	41.9	99.49	10.5	2.39	7.11±5.24	32-151
	Bezoar	10	263337516	99.54	42	99.36	9.23	2.4	7.80±5.47	30-101

## Sheet: Supplementary Table 4
Suplementary Table S4: Number of SNPs (NSNPs), number, and genome size of the ROH in different length category in each global goat population
Population	ROH length category (Mb)	length of ROH(Mb)	% in length of ROH	No of ROH	% No of ROH	NSNPs
Abergelle	ROH0.1-0.25	476.232	64.86	3289	85.16	2310090
	ROH>0.25-0.5	144.547	19.68	435	11.26	697552
	ROH>0.5-1	72.934	9.93	108	2.79	390093
	ROH>1	40.582	5.5	30	0.777	199771
Afar	ROH0.1-0.25	516.04	63.58	3590	84.91	2793329
	ROH>0.25-0.5	154.16	18.99	466	11.02	879299
	ROH>0.5-1	86.78	10.69	134	3.17	520818
	ROH>1	54.72	6.74	38	0.899	296143
Agew	ROH0.1-0.25	595.899	57.56	4170	83.07	3109338
	ROH>0.25-0.5	183.84	17.76	552	10.99	1007237
	ROH>0.5-1	157.85	15.25	231	4.61	860550
	ROH>1	97.632	9.43	67	1.33	523337
Ambo	ROH0.1-0.25	464.36	58.04	3232	83	2279975
	ROH>0.25-0.5	151.63	18.95	453	11.63	770859
	ROH>0.5-1	99.89	12.49	149	3.83	518438
	ROH>1	84.15	10.52	60	1.541	413847
Arsi-Bale	ROH0.1-0.25	576.96	59.83	4026	84.05	3080628
	ROH>0.25-0.5	180.36	18.7	541	11.29	958693
	ROH>0.5-1	108.43	11.24	158	3.29	600446
	ROH>1	98.51	10.22	65	1.36	503557
Gonder	ROH0.1-0.25	345.49	74.12	2422	88.78	1505781
	ROH>0.25-0.5	84.28	18.08	256	9.38	339942
	ROH>0.5-1	31.49	6.76	46	1.68	117867
	ROH>1	4.89	1.05	4	0.15	15956
Gumuz	ROH0.1-0.25	572.58	66.6	4014	85.95	2989871
	ROH>0.25-0.5	168.05	19.55	502	10.75	851679
	ROH>0.5-1	86.57	10.07	129	2.76	465633
	ROH>1	32.51	3.78	25	0.54	164202
HHG	ROH0.1-0.25	510.63	78.14	3589	90.52	2717793
	ROH>0.25-0.5	105.52	16.15	328	8.27	497723
	ROH>0.5-1	26.01	3.98	41	1.03	136003
	ROH>1	11.34	1.74	7	0.18	55666
Keffa	ROH0.1-0.25	635.27	63.98	4421	84.63	3241462
	ROH>0.25-0.5	192.95	19.43	587	11.24	958019
	ROH>0.5-1	117.32	11.82	179	3.43	594801
	ROH>1	47.4	4.77	37	0.708	223074
LESG	ROH0.1-0.25	618.41	71.82	4298	87.69	3272400
	ROH>0.25-0.5	164.46	19.09	505	10.3	826569
	ROH>0.5-1	55.56	6.45	85	1.73	292787
	ROH>1	22.66	2.63	13	0.265	106180
SESG	ROH0.1-0.25	547.3	65.04	3825	85.53	3010457
	ROH>0.25-0.5	162.08	19.26	495	11.07	894715
	ROH>0.5-1	76.65	9.11	115	2.57	444085
	ROH>1	55.48	6.59	37	0.827	304395
WGG	ROH0.1-0.25	575.53	78.29	4072	90.69	2948700
	ROH0.25-0.5	121.01	16.46	369	8.22	574955
	ROH0.5-1	28.55	3.88	41	0.91	131674
	ROH>1	10.01	1.36	8	0.178	44067
Gala	ROH0.1-0.25	855.96	82.61	6084	92.13	5129457
	ROH>0.25-0.5	152.07	14.68	480	7.27	786587
	ROH>0.5-1	25.9	2.5	38	0.58	122862
	ROH>1	2.21	0.213	2	0.0303	11291
Dwarf	ROH0.1-0.25	188.19	54.01	1312	81.49	536436
	ROH>0.25-0.5	64.89	18.62	189	11.74	203427
	ROH>0.5-1	54.2	15.55	81	5.031	161100
	ROH>1	41.16	11.81	28	1.739	122360
Moroccan	ROH0.1-0.25	1137.3	55.56	7836	79.55	8439927
	ROH>0.25-0.5	501.98	24.52	1477	14.99	3771640
	ROH>0.5-1	298.88	14.6	453	4.599	2153365
	ROH>1	108.76	5.313	84	0.853	724126
Bengal	ROH0.1-0.25	651.6	81.32	4662	91.41	3706068
	ROH>0.25-0.5	129.77	16.19	408	8	650571
	ROH>0.5-1	17.633	2.2	28	0.549	85569
	ROH>1	2.31	0.288	2	0.039	9995
Iranian	ROH0.1-0.25	624.6	33.61	4201	65.53	5231434
	ROH>0.25-0.5	443.55	23.87	1277	19.92	3971558
	ROH>0.5-1	489.61	26.35	710	11.07	4257811
	ROH>1	300.37	16.17	223	3.478	2408214
Italian	ROH0.1-0.25	821.66	63.37	5615	82.83	5057356
	ROH>0.25-0.5	313.34	24.17	934	13.78	1922207
	ROH>0.5-1	134.28	10.36	206	3.039	771007
	ROH>1	27.355	2.11	24	0.354	135067
Pakistan	ROH0.1-0.25	1757.35	42.83	11472	68.97	11986413
	ROH>0.25-0.5	1294.79	31.56	3761	22.61	8367973
	ROH>0.5-1	803.78	19.59	1209	7.268	4700929
	ROH>1	246.76	6.015	192	1.154	1295801
Wild goats	ROH0.1-0.25	1737.24	44.81	11307	70.33	13384993
	ROH>0.25-0.5	1207.81	31.16	3552	22.09	8554897
	ROH>0.5-1	670.25	17.29	1015	6.313	4447423
	ROH>1	261.43	6.744	203	1.263	1599787

## Sheet: Supplementary ZHP_Table 5
Supplementary Table 5. Candidate regions and associated genes under selection as identified by ZHp approach in Afar, Arsi-Bale and Keffa
Chromosome	Region (Mb)	Highest ZHp Score	No. of candidate regions	Genes
Afar
1	80.85-81.05	-4.6995	3	ETV5
	101.80-101.85	-4.8054	2	SI
	119.60-119.80	-7.3551	3
	144.20-144.35	-6.0439	2	TRPM2, LRRC3
2	20.95-21.55	-4.7121	8
3	87.05-87.20	-4.7731	2	CSF1, AHCYL1, STRIP1
	110.85-111.05	-5.4837	3	SLAMF1, CD48
4	98.60-98.75	-5.7691	2
5	98.60-99.00	-5.334	7	KLRF1, CD69
6	56.05-56.20	-6.0995	2	ARAP2
	61.65-61.95	-4.4769	5	SHISA3, ATP8A1
	85.40-85.55	-4.6962	2
7	21.60-21.90	-7.247	5
9	17.00-17.15	-4.9408	2	TBC1D32
	20.45-20.60	-4.995	2	DCBLD1, ROS1
	73.85-74.10	-8.264	4	NUP43, PCMT1
	86.05-86.20	-5.4535	2	QKI
10	45.75-45.95	-6.019	3
	64.95-65.15	-4.2228	3	TTBK2, CDAN1, STARD9 (KIF16A)
11	36.90-37.05	-6.283	2	SPTBN1, EML6
	37.95-38.10	-4.8593	2	PNPT1, EFEMP1
	62.10-62.30	-4.2583	3	VPS54, PELI1
	64.90-65.10	-7.3977	3	TRNAC-ACA
12	10.05-10.20	-4.7243	2	UBAC2, GPR18
	51.30-51.75	-6.0024	8	FGF9
13	22.25-22.40	-4.503	2	MLLT10, DNAJC1
	45.95-46.10	-4.5869	2	DIP2C
	50.45-50.60	-4.3802	2	RNF24
	53.30-53.50	-6.5197	3	ZBTB46, SLC2A4RG, LIME1, ZGPAT, ARFRP1, TNFRSF6B, RTEL1, STMN3, GMEB2, FNDC11, SRMS, PTK6, PPDPF, EEF1A2, KCNQ2
14	30.40-30.55	-5.0912	2
	60.90-61.05	-5.6219	2	ST18, PCMTD1
15	27.80-28.05	-5.8076	4
	32.15-32.35	-5.2907	3	STIM1, RRM1
16	40.90-41.15	-7.9183	4	MTOR, ANGPTL7, EXOSC10, SRM, MASP2, TARDBP
17	36.15-36.45	-5.9455	5	BBS12, FGF2, NUDT6, SPATA5
18	22.95-23.15	-7.6813	3	CHD9
	36.45-36.80	-7.4372	6	CTCF, CARMIL2, ACD, PARD6A, ENKD1, GFOD2, RANBP10, TSNAXIP1, CENPT, THAP11, NUTF2, EDC4, NRN1L, PSKH1, PSMB10, LCAT, SLC12A4, DPEP3, DPEP2, DDX28, DUS2, NFATC3
19	13.35-13.50	-4.7258	2	ACACA, TADA2A, DUSP14, SYNRG (AP1)
20	20.15-20.30	-4.451	2	PDE4D
21	56.45-56.55	-5.5569	1	SLC24A4
22	33.45-34.10	-5.7484	12	SUCLG2
	47.50-47.80	-5.3563	5	DCP1A, TKT, PRKCD, RFT1, SFMBT1
23	0.55-0.70	-4.8108	2	FOXQ1, FOXF2
24	25.10-25.25	-5.4659	2	GAREM1
25	0.15-0.30	-4.5122	2	HBM, LUC7L, FAM234A, RGS11, ARHGDIG, PDIA2, AXIN1, MRPL28, TMEM8A
26	21.10-21.35	-5.4094	4	SMNDC1, MXI1, ADD3
	46.50-46.60	-4.622	1	PCDH15
29	46.60-46.70	-7.0457	1	ALDH3B1, NDUFS8, TCIRG1, CHKA
Chromosome	Region (Mb)	Highest ZHp Score	No. of candidate regions	Genes
Arsi-Bale
1	70.55-70.70	-4.7154	2	ZDHHC19, SLC51A, PCYT1A
	144.20-144.35	-5.4098	2	CFAP410, TRPM2
2	16.05-16.20	-4.7992	2	SNORA62, NPPC
	21.15-21.50	-7.8828	5
	34.85-35.05	-4.8717	3
	101.45-101.60	-4.6891	2	SLC4A10
3	87.10-87.20	-4.5031	2	STRIP1, AHCYL1
	110.90-111.05	-6.5423	2	SLAMF1
4	14.85-15.00	-4.8591	2	TRBV3-1, PRSS58
	39.05-39.25	-6.6819	3	MPLKIP, CDK13
	43.20-43.65	-5.6724	2	NUDCD3, NPC1L1, MYO1G, TBRG4
	110.85-111.05	-5.0189	3	ANKIB1
5	18.05-18.60	-5.8808	2	KITLG
	23.85- 24.05	-4.4578	3	CEP83
	25.90-26.55	-5.9077	4	SP1, SP7, AAAS, MYG1, ESPL1, RARG, ITGB7, ZNF740
	72.65-72.80	-4.2816	2
	98.70-99.00	-4.0386	2	CD69
	100.75-100.90	-4.4735	2
6	14.00-14.40	-4.3609	2	.
	56.05-56.20	-6.0542	2	ARAP2
	58.30-58.30	-5.6536	2
	70.45-70.75	-6.5055	3	KIT
	85.05-85.20	-4.1359	2
7	19.25-19.50	-5.3388	4
	21.65-21.90	-6.0319	4
	56.40-56.55	-5.1297	2
	66.70-66.90	-5.7672	3	FAM174C, POLR2E, MIDN, CBARP, CIRBP, STK11, GPX4, SBNO2, EFNA2, ATP5F1D
8	43.20-43.45	-6.6149	4	DMRT3, DMRT2
9	58.45-58.70	-4.8792	4	EYA4
	67.15-67.30	-4.4468	2	HIVEP2
	76.40-76.55	-5.183	2	SYNE1
10	0.35-0.55	-4.8724	3	CTDSPL2, GOLM2
	87.65-87.80	-5.7757	2	SMAD6
11	15.95-16.10	-4.6365	3
	37.80-38.30	-6.545	9	PPP4R3B, PNPT1, EFEMP1,
	51.55-51.75	-4.258	2
	69.40-69.80	-5.8677	7
	94.50-94.65	-4.8845	2	LHX2
12	10.05-10.25	-7.5186	3	GPR183, GPR18, UBAC2
	13.65-13.95	-6.0323	2
	50.55-51.35	-4.0731	3	ZMYM2, GJA3, SAP18, ZDHHC20, MICU2
	54.90-55.25	-5.4131	4	FLT1
	57.20-57.45	-5.9364	4
13	19.30-19.45	-3.9917	2	ITGB1
	45.95-46.30	-5.3119	5	SNORD31, DIP2C, ZMYND11
	53.30-53.50	-6.7562	3	SLC2A4RG, SRMS, EEF1A2, TNFRSF6B, PTK6, STMN3, ZBTB46, ARFRP1, GMEB2, FNDC11, KCNQ2,
14	8.00-8.15	-6.5894	2
	66.25-66.35	-4.5398	1	TMEM65
	73.60-73.75	-7.0998	2	SLA, TG
	88.70-88.85	-5.5938	2
	90.20-90.40	-7.808	3	LMBRD1
15	2.25-2.35	-4.1342	1	MED19, CTNND1, BTBD18
	32.00-32.15	-4.7662	2	RHOG, PGAP2
	39.60-39.75	-5.2409	2	SBF2
16	49.25-49.45	-4.3191	3	CFAP74, TMEM52, CALML6
17	36.25-36.35	-3.9045	1	FGF2, NUDT6
18	2.00-2.15	-7.0364	2
	15.90-16.05	-6.6927	2	CPNE7, DPEP1, CHMP1A, CDK10, SPATA2L, VPS9D1, ZNF276, FANCA
	22.95-23.15	-4.3495	3	CHD9
	26.40-27.05	-5.0075	5	NLRC5, CPNE2, PSME3IP1, RSPRY1, ADGRG5, ADGRG1, ADGRG3, DRC7, KATNB1
	29.50-29.65	-4.06	2
	35.85-36.75	-4.5804	5	PDP2, CDH16, RRAD, CIAO2B, CES2, CES3, CES4A, E2F4, ELMO3, MIR328, TMEM208, FHOD1, SLC9A5, PLEKHG4, KCTD19, LRRC36, TPPP3, ZDHHC1, PSKH1, PSMB10, LCAT, SLC12A4, DPEP3, DPEP2, DDX28
	55.25-56.00	-6.372	3	BBC3, CCDC9, INAFM1, C5AR1, C5AR2, DHX34, LIG1, ZSWIM9
	61.40-61.65	-5.2961	4
19	13.30-13.50	-5.8838	3	SYNRG, C17orf78, DUSP14
	18.25-18.50	-6.5508	4	OMG, EVI2B
	51.25-51.40	-5.3736	2	RPTOR
20	20.15-20.25	-4.5562	1	PDE4D
	51.70-51.95	-7.1316	4
21	18.95-19.20	-5.0347	3
22	20.00-20.20	-6.5193	3
	56.45-56.55	-4.8489	1	RAF1, MKRN2,
23	0.60-0.80	-6.0313	3	FOXQ1, FOXC1, FOXF2
	30.45-30.60	-7.6424	2	SUPT3H
25	2.65-2.75	-4.036	1	OR2C1, ZNF174
29	28.50-28.65	-4.3678	2	PATE1, PATE3, PUS3, PATE2, HYLS1
Chromosome	Region (Mb)	Highest ZHp Score	No. of candidate regions	Genes
Keffa
1	128.10-128.30	-6.2198	3	CLSTN2
2	20.95-21.30	-7.2204	6
	34.80-34.95	-4.9888	2
	38.65-86.55	-5.9783	2
	86.40-86.55	-6.0819	2
	120.75-120.90	-4.622	2
3	19.60-19.70	-3.9851	1	EIF2B3
	110.90-111.00	-4.1697	1	SLAMF1
4	14.90-15.00	-5.4625	1	TRBV3-1, PRSS58
	25.70-25.85	-4.2074	2	COPG2, TSGA13
	82.35-82.50	-4.0388	2
	93.30-93.45	-3.8535	2	HDAC9
	96.60-96.75	-4.3052	2	AGMO
5	18.05-18.60	-7.6087	2	KITLG
	26.25-26.45	-6.4857	3	SP1, SP7, AAAS
	100.65-100.90	-5.196	3
6	15.15-15.25	-3.9069	1	PITX2
	45.55-45.65	-3.9263	1	SLC34A2
7	19.30-19.70	-5.8909	3	ARRDC3
	51.30-51.50	-6.8275	3	SCGB3A2, SPINK1
	66.60-66.90	-5.1122	5	C19orf25, APC2, DAZAP1, GAMT, NDUFS7,
				PWWP3A, EFNA2, FAM174C, CIRBP, MIDN,
				ATP5F1D, CBARP, STK11, SBNO2, GPX4, POLR2E
8	43.35-43.50	-4.0498	2	DMRT1, DMRT3
9	47.00-47.20	-4.5977	3	MAP3K7
	67.20-67.35	-4.7807	2	HIVEP2
10	33.30-34.45	-4.2773	2
	57.55-57.75	-7.424	3	OAZ2, ZNF609
	89.30-89.45	-4.7699	2	MTFMT, SPG21, PTGER2
11	37.80-38.85	-5.8762	6	PPP4R3B, PNPT1, EFEMP1
12	10.05-10.20	-4.0999	2	UBAC2, GPR18, GPR183
	50.70-51.00	-4.0367	2	CRYL1, IFT88, IL17D, EEF1AKMT1, XPO4
13	22.30-22.40	-3.8936	1	DNAJC1, MLLT10
	39.90-40.15	-6.2626	4	XRN2, NKX2-4, NKX2-2
	47.55-47.75	-5.9716	3	CHGB, TRMT6, CRLS1, LRRN4
	53.30-53.55	-5.1661	4	ZBTB46, SLC2A4RG, ARFRP1, TNFRSF6B, STMN3, GMEB2, FNDC11, SRMS, PTK6, EEF1A2, KCNQ2
	61.70-61.95	-7.9138	4	BPIFB4
14	8.15-8.35	-5.1742	3	RIPK2
	47.40-47.55	-6.0555	2
	60.90-61.05	-4.0788	2	ST18
	73.60-73.75	-6.1926	2	SLA
	88.60-88.80	-6.5233	3
	90.25-90.45	-5.0506	3
15	46.00-46.10	-5.6144	1	SOX6
	70.65-70.80	-3.8492	2
16	48.70-49.05	-4.98	4	MMEL1, PRXL2B, HES5, PANK4, PLCH2, MORN1, SKI
17	36.25-36.50	-6.465	4	FGF2, SPATA5, NUDT6
18	7.10-7.25	-4.2315	2
	8.25-8.40	-5.5729	2
	15.95-16.10	-5.1786	2	CHMP1A, CDK10, SPATA2L, VPS9D1, ZNF276, FANCA, SPIRE2, TCF25
	26.10-27.00	-7.2406	6	ADGRG5, CCDC102A, SLC12A3, NUP93, ADGRG1, HERPUD1, ADGRG3
	36.00-37.20	-7.6909	18	CBFB, C16orf70, B3GNT9, TRADD, HSF4, NOL3, KIAA0895L, EXOC3L1, E2F4, ELMO3, MIR328, TMEM208, FHOD1, SLC9A5, PLEKHG4, KCTD19, LRRC36, TPPP3, ZDHHC1, RANBP10, TSNAXIP1, CENPT, THAP11, NUTF2, EDC4, NRN1L, PSKH1, PSMB10, LCAT, SLC12A4, DPEP3, DPEP2, DDX28, DUS2, NFATC3, ESRP2, PLA2G15, SLC7A6, SLC7A6OS, PRMT7, SMPD3, ZFP90
19	13.35-13.50	-3.8733	2	DUSP14, SYNRG
	18.25-18.45	-6.9228	3	NF1, OMG, EVI2B
20	31.60-31.75	-4.6032	2
	51.85-52.05	-5.8074	3
21	22.00-22.10	-3.8136	1	SLC24A4
22	31.40-31.60	-5.1549	3	MITF
23	0.80-1.25	-4.7351	5	GMDS
	4.85-5.00	-4.7427	2	PAK1IP1, MAK, TMEM14C
24	25.30-25.45	-4.8199	2	MEP1B, RNF138
	34.25-34.40	-5.6114	2
25	3.65-3.80	-4.7846	2	UBALD1, MGRN1, NUDT16L1, ANKS3, SEPTIN12, ROGDI
	20.90-21.10	-7.1041	3	SCNN1B, COG7
26	29.15-29.30	-4.4581	2	FGF8, FBXW4
27	25.65-25.85	-4.719	2	PDGFRL, MTMR7, SLC7A2
29	0.30-0.45	-5.3011	2
	5.00-5.15	-7.1025	2

## Sheet: Supplementary ZFST_Table_6
Supplemntary Table 6. Candidate regions and associated genes under selection as identified by ZFST approach in Afar x Arsi-Bale, Afar x Keffa and Arsi-Bale x Keffa
Chromosome	Region (Mb)	Highest ZFST Score	No. of candidate regions	Genes
Afar x Arsi-Bale
1	55.05-55.20	5.149	2
	97.70-98.10	5.2574	3	MECOM
	108.80-108.95	4.5088	2	SHOX2
	125.20-125.30	4.3125	1	PAQR9, U2SURP, SLC9A9
	138.60-138.70	4.3313	1	DNAJC13, ATP2C1, ATP2C1
	111.20-111.45	8.7369	4	GMPS, SLC33A1
	151.10-151.95	5.6344	3	COL6A5
2	39.75-40.00	8.1483	4	PLEKHM3, FZD5, CREB1
	111.05-115.60	4.6738	3	METTL8, DCAF17, HOXD13, HOXD12,
				HOXD11, HOXD10, HOXD9, HOXD8, HOXD4, HOXD3, HOXD1
	124.10-124.25	5.3629	2
3	25.55-25.70	4.478	2	C1orf185
	34.70-34.85	4.4731	2	HOOK1, CYP2J30, CYP2J29
	70.50-75.00	4.9212	2	FNBP1L, BCAR3, DPYD
4	17.55-17.70	4.1992	2	UBN2, TTC26, ZC3HAV1
	20.05-20.20	5.8751	2
	44.15-45.60	4.3624	2
	87.45-87.90	8.3029	7	ABCB4, RUNDC3B
	96.10-96.25	5.8979	2
5	59.80-59.95	4.4029	2	NEDD1
	76.90-77.05	5.4125	2	DENND5B
	101.50-102.10	9.5972	6	FGF23, TIGAR, CCND2
6	14.00-14.30	4.4687	3
	17.55-17.65	4.6603	1	LEF1, CYP2U1, SGMS2
	61.20-61.80	5.5871	3	LIMCH1, PHOX2B, SHISA3, ATP8A1
	71.15-71.30	5.1379	2	KDR
	110.80-110.90	4.2464	1	C1QTNF7, CC2D2A
7	15.25-15.40	5.7401	2	ELL2
	31.55-31.70	4.5048	2
	66.85-67.05	5.564	3	SBNO2, GPX4, POLR2E, ARHGAP45, ABCA7, TMEM259, GRIN3B, WDR18, ARID3A, R3HDM4, MED16
	75.80-95.50	5.6925	2	DMXL1, MOB3A, IZUMO4, AP3D1, JSRP1, AMH,
				SF3A2, PLEKHJ1, DOT1L, LDLR, SPC24, KANK2, ANGPTL8, DOCK6
8	5.25-5.35	4.5356	1	GALNTL6
	21.40-24.15	4.3716	2
	40.60-47.00	4.4093	2	DMRT1
9	17.15-17.30	6.1249	2	TBC1D32
	29.40-29.50	4.2216	2	OSTM1, SEC63
	73.85-74.10	4.9043	4	NUP43, PCMT1
	82.20-82.35	4.2607	2	TULP4, TMEM181, DYNLT1
10	0.35-0.50	6.2509	4	CTDSPL2, GOLM2
	100.60-100.70	4.3542	1	MCC
11	36.90-37.00	5.2381	1	SPTBN1
	51.10-51.15	4.9167	1	SNORA72
	103.30-103.45	4.8653	2	INPP5E, SEC16A, NOTCH1
12	13.65-13.95	8.7414	5
	14.20-15.95	5.483	4
	26.60-26.80	5.1846	3
	28.75-28.90	4.697	2
	35.15-35.30	9.1363	2
	57.25-58.35	7.035	3	ALOX5AP, N4BP2L2, PDS5B
	63.90-64.00	4.6483	1	COG6
13	42.90-43.05	4.475	2
	65.55-69.50	4.3321	3	SAMHD1, RBL1, TOP1, PLCG1, ZHX3, LPIN3
14	18.10-18.20	4.0935	1	SPAG1, RNF19A
	30.45-30.60	4.7866	2	CSMD3
	91.15-91.35	5.749	3	FAM135A, SDHAF4
15	36.15-39.70	6.4371	3	SBF2
	45.90-46.15	6.0511	5	SOX6
16	6.10-7.10	4.946	3
	22.00-22.10	4.6606	1	EPRS1, BPNT1
	38.80-38.95	6.3404	2
	40.95-41.10	4.7095	2	MTOR, ANGPTL7, EXOSC10, SRM, MASP2, TARDBP
17	16.90-17.05	5.8943	2	ANAPC7, ATP2A2
	26.00-26.65	5.926	5	ULK1, PUS1, SNORA49, EP400, FBRSL1, LRCOL1,
				P2RX2, POLE
	36.15-38.60	5.6706	2	BBS12, FGF2, FAT4
	64.80-64.95	6.043	2	GATB
18	2.00-2.15	7.0405	2
	53.30-55.45	4.2684	2	CCDC9, INAFM1, C5AR1, C5AR2, DHX34, MEIS3, SLC8A2
19	18.25-18.45	6.5631	3	RAB11FIP4, EVI2A, EVI2B, OMG, NF1
	39.25-39.65	6.5243	5	STAC2, FBXL20, MED1, CDK12, NEUROD2, PPP1R1B
	42.45-42.65	6.9622	3	VPS25, WNK4, CNTD1, PSME3, AOC2
20	40.60-40.75	4.7979	2
21	19.00-19.20	8.4123	3
22	16.50-16.60	4.0789	1	FANCD2OS, FANCD2
	33.50-34.00	5.113	9	SUCLG2
	47.50-47.60	5.419	1	DCP1A, TKT
23	0.30-0.35	5.9701	2	EXOC2
	33.70-33.80	4.223	1	TREM2, TREML1
	48.20-48.30	4.4469	1	KHDRBS2
24	7.10-7.20	4.2398	1	RTTN
	59.30-59.45	5.2705	2	MC4R
25	20.90-21.00	4.0529	1	SCNN1B, COG7
	27.20-27.30	4.4268	1	ITGAM
	38.80-39.05	6.5174	2	CYTH3
26	37.80-37.95	5.1039	2	BTAF1, FGFBP3
27	16.70-16.85	5.4772	2
	29.25-29.35	4.0812	1	F11, KLKB1, CYP4V2
29	29.20-29.30	4.0101	1	KIRREL3
	37.75-37.90	6.3896	2
Chromosome	Region (Mb)	Highest ZFST Score	No. of candidate regions	Genes
Afar x Keffa
1	49.25-49.40	4.3577	2
	125.20-125.35	6.444	2
	136.60-136.70	6.2722	1	ACAD11, ACKR4, DNAJC13
	151.05-151.25	5.969	3	ETS2, ANKRD28
2	6.60-6.70	4.3135	1	E2F2, ID3
	17.00-17.10	4.6257	1	GPR55, ITM2C
	24.95-25.10	4.9606	2	MOGAT1, FARSB, SGPP2
	30.60-30.75	5.2726	2
3	25.20-25.35	4.2882	2
	70.50-70.65	4.3068	2	FNBP1L, BCAR3, MIR760, DNTTIP2, GCLM
4	71.90-73.15	6.255	5	HBP1, PRKAR2B, NAMPT, SYPL1
	87.50-87.90	5.5393	4	RUNDC3B
5	18.80-18.95	5.4732	2
	23.25-23.40	4.3	2	CRADD
	33.10-33.30	5.1794	3
	77.15-77.30	4.7052	2	DENND5B
	101.50-101.80	6.6806	3
6	45.50-45.80	6.8797	4	SLC34A2, SEL1L3
	61.20-62.00	5.9887	10	PHOX2B, SHISA3, ATP8A1
	63.45-63.60	5.0141	2
	76.60-76.75	4.7788	2
	82.35-82.75	4.5632	2
7	17.30-17.50	5.6704	3	NR2F1
8	10.70-10.85	7.796	2	SCARA5, ESCO2
	110.35-110.50	5.3311	2	GSN, STOM
9	65.95-66.10	5.0323	2
	73.85-74.35	10.7976	5	LATS1, NUP43, PCMT1
	83.50-83.65	5.7182	2	IGF2R, SLC22A1
10	30.05-30.25	6.2654	3	TRMT5, MNAT1
	47.30-47.45	5.5277	2
	57.45-57.75	8.4319	5	ZNF609, OAZ2, PIF1
	67.50-67.65	4.9231	2	GPR176
	69.05-69.20	4.419	2	SPRED1, SNORA70
	100.80-101.00	8.7218	3
11	2.75-2.85	4.3543	1	FAM178B
12	13.70-13.95	7.8119	3
	15.50-15.65	6.7191	2
	58.95-59.15	4.6447	3
13	46.30-46.45	5.8885	2	ZMYND11
	61.70-61.90	6.5201	3	BPIFB6, BPIFB3, BPIFB4
	65.05-65.65	5.598	2	DLGAP4, SAMHD1, RBL1
14	30.45-30.60	4.8776	2	CSMD3
15	45.95-46.15	8.9992	3	SOX6
16	40.90-41.10	6.2825	3	UBIAD1, MTOR, ANGPTL7, EXOSC10, SRM, MASP2, TARDBP
17	26.00-26.65	7.8414	4	ULK1, PUS1, EP400, SNORA49, FBRSL1, LRCOL1, P2RX2
	36.15-36.25	4.2234	1	FGF2
18	17.70-17.85	5.8985	2	SALL1
	37.00-37.20	5.5321	3	ZFP90
19	18.25-18.40	5.8734	2	NF1, EVI2A, EVI2B, OMG
	42.25-42.65	7.6954	4	NAGLU, HSD17B1, COASY, MLX, PSMC3IP, RETREG3, TUBG1, CNTNAP1, EZH1, RAMP2, VPS25, WNK4, CNTD1, PSME3, AOC2, G6PC1
20	30.30-30.45	5.1003	2
	45.60-45.75	4.8504	2
21	22.00-22.25	4.8118	2	CPEB1, AP3B2
22	33.45-34.05	6.6806	11
	51.70-51.85	4.4603	2	CDC25A
23	33.10-33.25	4.5751	2	BYSL, MED20, USP49, TOMM6, PRICKLE4, FRS3, PGC
24	59.35-59.45	4.0777	1	MC4R
25	17.70-17.85	5.2276	2	UMOD
	20.85-21.10	10.4511	4	SCNN1B, COG7
26	7.45-7.60	4.6505	2	ZRANB1
	34.05-34.20	6.5701	2	ZNF518A, CCNJ, CYP2C88, CYP2C85
	37.80-37.95	6.4828	2	BTAF1, FGFBP3
27	10.55-10.65	4.3247	1	IDO1
	18.55-18.70	4.9091	2
28	32.50-32.65	4.2858	2
29	17.15-17.25	4.1147	1	GAB2
	37.75-37.90	4.7666	2
	38.05-38.35	5.117	4
Chromosome	Region (Mb)	Highest ZFST Score	No. of candidate regions	Genes
Arsi-Bale x Keffa
1	90.10-90.25	5.0048	2
	97.10-97.25	4.204	2	LRRC34, MYNN, ACTRT3
	112.30-112.45	4.7282	2
	128.05-128.25	5.5556	3	CLSTN2
	136.70-136.80	4.1136	1	ACAD11, ACKR4, DNAJC13
2	6.10-6.20	5.0414	1	LACTBL1, TEX46, KDM1A
	16.95-17.10	5.8801	2	GPR55, ITM2C
	39.85-39.95	4.1825	1	FZD5, CCNYL1
	91.15-91.30	5.0038	2
	99.05-100.10	5.7413	3	WDSUB1, ITGB6, RBMS1
	124.10-124.25	5.2855	2
3	19.60-19.70	4.4934	1	PLK3, DYNLT4, BTBD19, PTCH2, EIF2B3
	25.00-25.20	5.0947	3	DMRTA2, FAF1
	99.85-99.95	4.1412	1	PRPF3, RPRD2
4	39.05-39.20	5.7972	2	CDK13
	49.05-49.20	4.8907	2	PALS2, GSDME
	82.35-82.50	4.9195	2
	87.15-87.20	4.5811	2	DMTF1
5	33.10-33.35	6.6365	4
	111.00-111.10	4.398	1	XPNPEP3, DNAJB7
6	13.95-14.50	6.7769	5
	45.30-45.40	4.4075	1	ZCCHC4, ANAPC4
7	17.25-17.40	5.5284	2	FAM172A
	56.00-56.15	5.0366	2	NR3C1
	98.10-98.20	4.1317	1	RNASEH2A, JUNB, HOOK2, BEST2, GET3, TRIR, TNPO2, SNORD41, FBXW9, DHPS
8	26.85-27.20	4.8154	5	CNTLN
	40.55-40.70	4.6276	2
	100.75-101.05	5.4523	3	DNAJC25, UGCG
9	45.50-45.65	6.108	2
	65.95-66.60	4.3515	3
	73.85-74.00	5.2987	2	NUP43, PCMT1
10	57.50-57.65	5.2404	2	ZNF609, OAZ2
11	3.20-3.35	4.1083	2
12	13.60-13.90	6.4632	4
	16.90-17.00	4.147	1	GPR180, TGDS
	35.15-35.30	6.2666	2
	57.20-57.40	7.6788	3
	58.10-59.15	6.0241	4	ZAR1L, BRCA2, N4BP2L1, N4BP2L2
13	39.95-40.05	4.3106	1	XRN2
14	17.90-18.05	5.3728	2	FBXO43, SPAG1
	51.35-51.45	4.5129	1	ADHFE1, RRS1
	91.50-91.65	4.712	2	SMAP1, B3GAT2
15	47.45-47.55	4.0241	1	MYOD1
16	53.45-53.65	4.3236	2	SLC9C2, ANKRD45, TEX50, KLHL20
17	31.05-31.20	4.7585	2	C4orf45, RAPGEF2
18	37.00-37.25	7.0389	4	SMPD3, ZFP90, CDH3, SA
	55.25-55.35	4.9801	1	BBC3, CCDC9, INAFM1
	59.30-59.45	4.1221	2
	60.20-60.50	5.7613	5
	61.45-61.60	4.4428	2
19	11.45-11.60	5.4894	2	BCAS3
20	45.55-45.75	7.4978	3
21	18.95-19.20	6.6651	4
	21.95-22.30	5.5606	4	PDE8A, CPEB1, AP3B2
	26.90-27.05	4.7258	2	MCEE, MPHOSPH10, FAN1, MTMR10
	46.80-47.00	4.9455	3	MIPOL1
22	50.25-50.35	4.1517	1	RBM5
23	48.55-48.95	6.9436	7
24	34.35-34.45	4.5024	1	GATA6
25	20.55-21.25	5.7272	5	USP31, SCNN1B, COG7, GGA2, EARS2, UBFD1, NDUFAB1, PALB2
	27.00-27.10	5.1995	1	STX4, ZNF668, ZNF646, PRSS53, VKORC1, BCKDK, KAT8, PRSS8
	42.40-42.55	5.0454	2	SUN1, GET4, ADAP1, GPER1
26	34.10-34.20	5.1131	1	ZNF518A
29	17.15-17.30	5.2744	2	GAB2, USP35
	38.20-38.35	7.0217	2
	42.20-42.40	6.884	3	ATL3

## Sheet: Supplementary XP-EHH _Table 7
Supplementray Table 7. Candidate regions and associated genes under selection as identified by XP-EHH approach in Afar x Arsi-Bale, Afar x Keffa and Arsi-Bale x Keffa
Chromosome	Region (Mb)	Highest XP-EHH Score	No. of candidate regions	Genes
Afar x Arsi-Bale
1	1.65-1.85	5.9599	1	MIS18A
	44.25-44.40	5.7527	1	TBC1D23
	55.00-55.15	6.3462	1	NECTIN3
	63.50-63.65	5.2427	1	IGSF11
	73.85-74.00	5.2519	1	ATP13A5, PLAAT1
	111.40-111.55	5.2454	1	SLC33A1, C3orf33, PLCH1
	113.60-113.75	5.3155	1	PXYLP1
	134.95-135.10	5.5056	1	SLCO2A1, RAB6B, SRPRB
	151.00-151.20	5.8779	1	SNORA70, ETS2
	155.9-157.05	6.1671	2	EFHB, RAB5A, PP2D1
2	2.80-3.35	5.9086	2	MICOS10, NBL1, PLA2G2E, PLA2G5
	6.00-6.15	5.3651	1	LACTBL1, TEX46
	20.40-20.55	5.149	1	COL4A4
	25.15-25.30	5.5099	1	SGPP2
	29.50-31.70	5.5091	3	PNKD, AAMP, GPBAR1, XRCC5, TMEM169
	69.60-70.30	5.5413	2
	107.25-107.4	5.4474	1	XIRP2
3	34.70-34.90	5.3942	1	CYP2J30, CYP2J29, CYP2J26
	42.90-43.05	5.4681	1	IL12RB2, SERBP1
	65.95-66.60	6.0621	2
	71.20-71.35	5.0749	1	ARHGAP29
	106.35-106.50	5.4762	1	ETV3
	108.15-108.30	5.5961	1	CD1E
4	14.95-15.10	5.2625	1	PRSS58, MGAM2
	72.95-73.10	5.9679	1	NAMPT
	74.25-75.40	5.1748	2
	87.55-88.65	5.6293	2	RUNDC3B, IGF2BP3, MALSU1
	90.30-90.45	5.3814	1	SP4
	112.25-112.90	5.7634	2	CDK14, CLDN12, SUN3, C7orf57
5	5.3-5.45	5.2554	1	PHLDA1
	23.90-25.10	5.6026	4	CEP83, TMCC3, NDUFA12, NR2C1, VEZT, MIR331
	32.70-32.85	5.1918	1	AMIGO2
	65.75-67.60	5.9423	3	STAB2, APPL2
	87.35-87.50	5.1809	1	SLCO1A2, IAPP
	110.20-110.35	5.1822	1	GRAP2, FAM83F
	114.30-114.45	5.0695	1	ARHGAP8, PHF21B
6	16.10-16.25	5.3112	1	SEC24B
	40.60-40.75	6.9709	1	PACRGL
	45.55-45.70	5.222	1	SLC34A2
	61.25-62.35	5.9683	3	TMEM33, SHISA3, ATP8A1
	66.05-66.20	5.0861	1	GABRA4
	71.60-71.75	5.293	1	NMU
	93.70-93.85	5.2044	1	FRAS1, ANXA3
	111.10-111.40	5.1817	1	FGFBP1, BST1
7	1.70-1.85	5.4697	1	MAN2A1
	15.30-15.45	5.6461	1	ELL2
	66.85-67.00	5.7152	1	SBNO2, GPX4, POLR2E, ARHGAP45, ABCA7, TMEM259, GRIN3B, WDR18, ARID3A
	84.00-84.15	5.1564	1	MEGF10
	88.05-88.20	5.6085	1	ACSL6, CSF2
	92.85-93.00	5.3336	1	VAV1, ADGRE1
	94.00-95.50	5.301	3	ZNF699, DNMT1, S1PR2, MRPL4, ICAM1, ICAM4, ICAM5, ZGLP1, FDX2, RAVER1, ICAM3, SMARCA4, LDLR, SPC24, KANK2
	100.25-100.55	5.238	1	SLC1A6, CCDC105
8	9.75-10.90	5.2935	2	EXTL3, ELP3, NUGGC, SCARA5, ESCO2,
				CCDC25
	17.10-17.25	5.0633	1	TEK, IFT74, LRRC19
	21.40-22.60	5.6576	2	MIR31
	52.35-52.50	5.0107	1	GCNT1
	79.85-80.00	5.0795	1	GAS1, SNORA70
	99.55-99.70	5.7808	1	TXN, TXNDC8
9	2.55-2.700	5.2814	1	SENP6
	58.50-58.70	6.5111	1	EYA4
	73.85-74.00	5.9586	1	NUP43, PCMT1
	76.35-76.60	5.3366	1	ESR1, SYNE1
10	0.30-1.00	5.8818	2	CTDSPL2, GOLM2, RPS6KA5
	5.80-5.95	5.735	1	FLRT2
	43.00-43.15	5.4181	1	SLC27A2
	65.05-65.20	5.7584	1	HAUS2, LRRC57
	76.20-76.60	5.5787	2	CCNB1IP1, SNORA79B, PARP2, TEP1, KLHL33,
				OSGEP, PIP4P1, RNASE11, RNASE12, RNASE4
11	9.15-9.45	5.5259	1	FHL2
	12.85-13.00	6.5781	1	DYSF
	35.05-35.85	5.7796	2
	47.20-47.35	5.3029	1	FOXI3
	66.20-66.35	5.0248	1	C1D, DNAAF10, PNO1
	68.90-69.55	5.9309	2	LCLAT1
	87.10-87.25	6.0839	1	CYS1, KLF11
12	13.20-14.10	6.1591	2	DNAJC3, DZIP1, CLDN10
	56.10-57.75	7.0985	3	SNORA70, KATNAL1, USPL1, ALOX5AP, RXFP2
13	19.75-21.05	5.7615	2	PLXDC2
	32.25-32.40	6.5657	1	CACNB2
	44.45-44.60	5.8887	1	PITRM1, PFKP
	61.70-62.00	5.6116	1	BPIFB4
	78.40-78.55	5.1825	1	KCNG1
14	7.90-8.55	5.9226	2	OSGIN2, NBN, DECR1
	21.40-21.55	5.1065	1	RIMS2
	39.6-42.70	5.5755	4
	61.45-61.60	5.2396	1	SNTG1
	65.95-66.45	5.8438	2	SNTG1, FAM91A1, FER1L6, TMEM65, TRMT12, RNF139, TATDN1
	77.45-77.60	5.3779	1	FAM135B
15	12.85-13.60	5.298	2
	15.25-18.00	6.7408	4	RAG2, RAG1, TRAF6, LDLRAD3, ELF5, CAT
	34.15-34.30	5.8423	1	OR51B4
	57.25-57-40	5.5147	1	NXPE4, REXO2
	60.30-60.45	5.9165	1	PPP2R1B, SIK2
16	41.00-41.15	5.4516	1	MTOR, EXOSC10, SRM, MASP2, TARDBP
	72.35-72.50	5.255	1	CAMK1G
17	3.65-3.80	6.8765	1	TTC28
	5.40-5.55	5.3203	1	MYO18B
	15.25-15.40	5.0851	1	CCDC60
	56.25-56.80	5.6712	2	USP38, FREM3
18	50.30-50.45	5.4519	1	PSMC4, ZNF546
19	5.35-5.50	5.2072	1	SMIM36
	9.60-9.75	5.5511	1	TRIM37
	24.10-24.25	6.4008	1	TRPV1, SHPK, CTNS, TAX1BP3, EMC6, P2RX5, ITGAE, HASPIN
	47.50-47.70	5.439	1	DCAF7, TACO1, MAP3K3, LIMD2, CCDC47, DDX42, FTSJ3, PSMC5, SMARCD2
20	29.40-29.65	5.0998	1	HCN1
	56.60-56.75	5.6078	1	RETREG1, ZNF622
	61.95-62.10	6.6412	1	CTNND2
21	11.60-12.45	6.2535	2
	18.90-19.30	7.8276	1	ISG20
	32.90-33.05	5.7168	1	MAN2C1, NEIL1, COMMD4, C15orf39
	66.70-66.85	5.4268	1	RCOR1, TRAF3
22	1.55-1.90	5.9115	2	NEK10, SLC4A7
	2.55-2.70	6.6094	1	CMC1, AZI2
	14.40-14.60	5.6155	1	TRAK1, CCK, LYZL4, VIPR1, SEC22C, SS18L2
	25.85.26.00	5.1357	1	CHL1
	33.55-33.85	5.5339	1	SUCLG2
	47.45-47.60	5.5168	1	DCP1A
	51.65-51.80	5.1801	1	BAC7.5, BAC5, MAP28, CDC25A
23	12.60-12.75	5.3249	1	MBOAT1
	32.85-33.35	6.1298	2	MRPS10, GUCA1B, GUCA1A, GUCA1ANB, C6orf132, TAF8, FOXP4
24	10.90-11.05	5.1519	1	CDH7
25	1.10-1.25	5.9404	1	IFT140, TMEM204, CRAMP1, JPT2, MAPK8IP3
	38.90-39.05	6.5969	1	AIMP2, EIF2AK1, ANKRD61, USP42, CYTH3
	41.05-41.50	5.0317	2	CARD11, GNA12, AMZ1, BRAT1
26	16.75-16.90	5.923	1	ABLIM1
	31.10-33.15	6.257	2	NKX23, GOT1, CNNM1, CRTAC1, RRP12, FRAT2, FRAT1, ARHGAP19
	36.75-37.50	5.5601	2	MYOF, KIF11, IDE
	40.20-40.80	5.1191	2	SLC16A12, IFIT5, IFIT1, IFIT3, IFIT2, FAS, ACTA2, STAMBPL1
	46.45-46.85	5.1059	1	PCDH15
27	7.50-7.65	5.6213	1	CSGALNACT1
	10.45-10.60	5.0101	1	IDO2, IDO1
	21.15-21.30	5.0049	1	PRAG1
	25.75-27.00	5.7051	2	SLC7A2, PDGFRL, MTUS1
	33.25-34.10	5.8433	2
	36.95-37.10	5.1879	1	NEIL3
28	10.15-10.60	5.8397	2	MAT1A, PLAC9, ANXA11
	30.50-30.65	5.4916	1	FAM13C
	32.45-33.85	5.3382	2	ZNF25
	37.10-37.25	5.2556	1	B3GALNT2
	43.55-44.30	5.7994	2	URB2, ABCB10
29	0.20-0.35	5.8548	1	HEPHL1
	0.95-1.10	5.3575	1	DEUP1
	14.05-15.95	5.3046	2
	17.35-19.40	6.1719	3	ALG8, NDUFC2, THRSP, KCTD14, INTS4
	21.25-24.05	6.1197	4	PRMT3, HTATIP2
	26.10-28.60	6.125	3	VWA5A, NRGN, VSIG2, ESAM, MSANTD2, ROBO3, ROBO4, STT3A, CHEK1, ACRV1, SOLD1, PATE1, PATE2, PATE3, PUS3, HYLS1
	42.55-42.70	5.3301	1	SPINDOC, MARK2, RCOR2, NAA40, COX8A
Chromosome	Region (Mb)	Highest XP-EHH Score	No. of candidate regions	Genes
Afar x Keffa
1	1.70-2.15	6.9002	2	HUNK
	7.80-7.95	5.949	1	ADAMTS5
	17.70-19.00	5.6793	2	C21orf91
	42.90-43.10	5.6115	1	DCBLD2
	64.10-64.30	5.1781	1	POPDC2, COX17
	66.30-66.45	5.2226	1	CASR, CSTA
	101.90-102.10	5.6854	1	SI
	108.20-108.40	5.3699	1	MFSD1, RARRES1
	127.2-128.60	5.1337	2	PXYLP1
	135.25-135.40	5.6512	1	TOPBP1
	142.05-143	5.3523	2	ABCG1, TFF3, TFF2, U2AF1
	152.45-152.70	5.4652	1	BTD, ANKRD28
2	0.10-0.25	5.3598	1	EPHA2, ARHGEF19
	2.30-2.85	5.5325	2
	16.90-17.05	5.5468	1	GPR55
	24.90-25.15	5.226	1	MOGAT1
	26.85-27.20	6.0046	2
	114.80-116.35	6.1629	2
	122.80-122.95	5.6423	1	DUSP19
	133.3-135	5.3461	2
3	3.90-4.05	5.1913	1	COL6A3
	28.55-29.65	5.766	2	LRRC42, LDLRAD1, TMEM59, TCEANC2, CDCP2, USP24
	112.75-118.80	5.739	3	CCDC190
4	28.30-29.50	5.4733	2	GCC1
	32.85-33.05	5.8263	1	CADPS2
	49.05-49.20	5.082	1	GSDME
	56.30-56.45	5.2231	1	FKBP9
	82.00-82.65	5.5143	2
	94.90-96.35	5.7163	3	SOSTDC1, CRPPA
	98.55-99.45	5.7651	2
	110.80-112.15	5.6377	2	GATAD1, ANKIB1, KRIT1, SUMO4, LRRD1, CYP51A1
5	16.35-17.25	5.486	2
	44.85-45.00	5.7714	1	IL22, IL26, IFNG
	67.20-67.35	5.3899	1	SLC41A2, NOPCHAP1, ALDH1L2
	73.30-73.45	5.0521	1	MYH9
	91.90-92.05	5.5287	1	LMO3
	97.25-97.40	5.2867	1	SMIM10L1
6	19.25-19.40	5.1086	1	TBCK
	22.10-22.25	5.2822	1	SLC9B2
	30.85-31.00	5.3514	1	SMARCAD1
	40.60-40.75	5.505	1	SLIT2
	45.50-46.15	5.4358	2	SLC34A2
	61.90-62.10	5.9071	1	ATP8A1
	85.55-85.70	5.2215	1	UGT2A2
	95.40-95.55	5.8257	1	FGF5
	98.30-98.45	5.2813	1	COPS4, SNORA70, PLAC8
	100.20-101.85	5.5212	2
	114.45-114.65	5.9463	1	ABLIM2
7	15.30-15.45	5.2103	1	ELL2
	66.85-67.00	5.2252	1	SBNO2, GPX4, POLR2E, ARHGAP45, ABCA7,
				TMEM259, GRIN3B, WDR18, ARID3A
	69.05-69.20	5.0877	1	TRIM58
	102.05-102.20	5.7668	1	KLF2
	104.00-105.20	5.5671	2	ISYNA1, ELL, FKBP8, KXD1, UBA52, REX1BD, PBX4, LPAR2, GMIP, ATP13A1
8	6.60-7.40	5.4048	2	HPGD
	46.60-46.75	5.2072	1	TRPM3
	60.75-60.90	5.0246	1	PAX5
	62.15-63.85	5.4872	3	TDRD7, TMOD1, TSTD2, NCBP1, XPA, FOXE1,
				TRMO, GABBR2, COL15A1, TGFBR1
	96.65-97.55	5.8647	2	RAD23B
	105.80-107.35	5.3003	3	ASTN2
	109.60-110.55	5.47	2	MEGF9, GSN, STOM
9	16.95-17.20	5.9614	1	GJA1, TBC1D32
	19.80-20.65	5.8001	2	SLC35F1
	23.60-23.75	5.3291	1	HS3ST5
	32.55-33.00	5.9017	2
	55.80-55.95	5.1875	1	TMEM200A
	73.95-74.85	6.7211	2	PPP1R14C, IYD
10	57.65-57.80	5.2582	1	ZNF609, OAZ2, PIF1
	78.30-78.75	5.2016	2
	82.15-82.30	5.0172	1	CELF6, PKM, PARP6, GRAMD2A
11	12.85-13.00	6.5923	1	DYSF
	47.20-47.40	5.1506	1	FOXI3
12	56.50-56.65	5.9012	1	USPL1, ALOX5AP
13	17.20-17.35	5.43	1	ABI1
	31.45-31.60	5.3473	1	STAM
	61.60-62.00	6.5096	1	SUN5, BPIFB2, BPIFB6, BPIFB3, BPIFB4
	75.80-75.95	5.8197	1	SULF2
	81.55-81.70	5.2565	1	DOK5
14	14.25-14.45	5.7107	1	PTDSS1
	27.30-27.45	5.4764	1	SYBU
	61.30-62.70	5.1972	2	SNTG1
	74.45-75.00	5.5048	2	ZFAT
15	5.60-5.75	6.3199	1	NDUFS3, KBTBD4, PTPMT1
	17.75-17.90	5.2166	1	ELF5
	30.85-31.00	5.2335	1	VPS26B, THYN1, ACAD8, GLB1L3
	39.35-39.50	5.8605	1	SWAP70
16	40.95-41.15	5.9031	1	MTOR, ANGPTL7, EXOSC10, SRM, MASP2, TARDBP
	44.05-44.20	5.8366	1	UTS2, PER3, VAMP3
	76.15-76.35	5.5344	1	PTPRC
	78.60-8.75	5.0787	1	SYT2, PPP1R12B
17	30.35-30.55	5.9746	1	TMEM144
	65.75-65.90	5.5184	1	TMEM154
18	17.75-17.90	5.6405	1	SALL1
	64.55-64.70	5.1516	1	TTYH1, LENG8, LENG9, CDC42EP5
19	8.45-8.60	5.8222	1	DYNLL2
	23.20-23.35	5.4722	1	PAFAH1B1
	41.90-42.05	5.9294	1	RAB5C, KCNH4, HCRT, GHDC, STAT5B, STAT5A
	50.00-50.15	5.0283	1	SLC16A3
	53.30-53.45	5.3238	1	TNRC6C
20	58.75-58.90	5.4455	1	TRIO
	61.80-62.70	5.5086	2	CTNND2, DAP, ANKRD33B
21	13.80-13.95	5.438	1	ST8SIA2
	15.85-16.00	5.3595	1	KLHL25
22	2.60-2.75	5.4903	1	CMC1, AZI2
	25.85-27.65	5.536	3	CHL1, CNTN3
	43.40-43.55	5.7395	1	DENND6A
	47.45-48.55	5.7179	2	DCP1A, TKT, NISCH, TNNC1, SEMA3G
23	4.80-4.95	5.2974	1	GCNT2, PAK1IP1, TMEM14C
	12.60-13.10	5.8256	2	MBOAT1, E2F3, CDKAL1
	23.45-23.60	5.3572	1	DRB3, CAHI-DQA2
25	17.25-17.90	5.4618	2	GPRC5B, GPR139, UMOD, PDILT
	29.55-29.70	5.245	1	AUTS2
	30.40-32.10	5.2134	2
26	16.75-16.90	5.0693	1	ABLIM1
	40.15-40.30	5.1021	1	SLC16A12, IFIT5, IFIT1
27	10.45-10.60	5.3998	1	IDO2, IDO1
28	2.95-3.10	5.7023	1	MAPK8
	4.95-5.90	5.4335	2
29	0.35-0.50	5.6909	1	VSTM5
29	8.00-8.15	5.237	1	FZD4
29	42.55-42.70	5.8743	1	SPINDOC, MARK2, RCOR2, NAA40, COX8A
Chromosome	Region (Mb)	Highest XP-EHH Score	No. of candidate regions	Genes
Arsi-Bale x Keffa
1	12.50-13.55	5.7039	2	SLC9A9
	112.60-113.75	5.2868	2
	141.70-141.85	5.9301	1	PRDM15, C2CD2, ZBTB21
	151.05-152.00	5.5257	2	ETS2, COL6A5
	156.35-156.50	5.4906	1	KCNH8
2	5.35-6.60	5.4897	2
	9.15-9.30	5.4459	1	CD52, CRYBG2, DHDDS
	50.20-50.35	5.2699	1	ANKRD44
	122.80-122.95	5.3996	1	DUSP19, NUP35
3	9.70-9.90	5.327	1	GJB5, GJB4
	66.35-66.70	5.9721	1	GBP2, GBP5
	71.15-71.30	5.6403	1	ABCA4, ARHGAP29
	112.75-113.75	5.6631	2	NOS1AP, CCDC190
	118.65-118.80	6.1374	1	POU2F1
4	87.10-87.25	5.1147	1	DMTF1
	110.80-111.10	5.2903	1	GATAD1, ANKIB1, KRIT1, SUMO4
5	11.80-11.95	5.5321	1	METTL25
	23.90-25.1	5.8324	2	TMCC3
	31.55-31.70	5.4423	1	ASB8
	53.8-54.80	5.37	2	LRIG3
	67.00-67.35	5.4693	2	SLC41A2, NOPCHAP1, ALDH1L2
	77.30-77.45	5.7174	2	CAPRIN2, IPO8
6	13.85-14.65	5.737	2
	98.30-98.45	5.957	1	SNORA70, PLAC8
	100.20-101.85	5.2358	2
7	62.70-62.85	5.1278	1	TRPC7
	90.40-90.55	5.1213	1	ATCAY, NMRK2, DAPK3, SNORD37
	95.50-96.55	5.6104	2	DAPK3, SNORD37, DOCK6, ANGPTL8, TSPAN16, RAB3D, TMEM205, PLPPR2, SWSAP1, EPOR, RGL3, ZNF333
	104.00-104.15	5.5092	1	ISYNA1, ELL, FKBP8, KXD1, UBA52, REX1BD
8	5.30-5.65	6.1761	2	GALNT7
	50.15-51.60	5.6001	2
	62.15-63.00	5.4893	2	TDRD7C, TMOD1, TSTD2, NCBP1, XPA, FOXE1, TRMO, NANS, TRIM14
	103.10-103.25	5.1648	1	MIR455
9	22.60-23.75	5.8128	2	HS3ST5
	32.45-33.00	5.3689	2	HACE1
	55.70-55.85	5.2573	1	TMEM200A
	75.45-76.3	5.6226	2	ESR1
10	75.75-76.60	5.9516	3	CCNB1IP1, SNORA79B, PARP2, TEP1, KLHL33, OSGEP, PIP4P1, RNASE11, RNASE12, RNASE4
11	1.00-1.15	5.3826	1	BCL2L11
	6.85.-7.85	5.3406	2	IL1RL2, IL1RL1
12	33.10-33.25	5.858	1	SLAIN1
	54.95-58.90	6.2176	5	USPL1, ALOX5AP, RXFP2, FRY
	73.20-73.35	5.4936	1	DNAJC15
13	38.65-38.80	5.8638	1	SLC24A3
14	14.30-18.05	5.6551	3	PTDSS1, MATN2, SNORA72, RIDA, RGS22, FBXO43, SPAG1
	48.30-48.45	5.5832	1	PRDM14
	65.95-66.10	5.4322	1	FER1L6
15	13.45-14.70	6.0397	2
	29.15-29.30	5.3099	1	LIPT2, KCNE3
	50.35-50.50	5.4218	1	SC5D
	70.85-72.6	6.205	2
16	36.05-36.20	5.7357	1	SCYL3
	42.15-44.30	5.5507	1	CTNNBIP1, CLSTN1X, PIK3CD
	58.45-58.60	5.0828	1	TEX35
	76.25-76.40	5.376	1	MIR181B1, MIR181A1
	78.60-78.75	5.1137	1	PPP1R12B
17	30.35-31.20	5.2909	3	TMEM144, RXFP1, C4orf46, ETFDH, C4orf45, RAPGEF2
	56.25-56.40	5.1652		USP38
18	3.20-3.35	6.4696	1	GLG1, RFWD3
	12.35-12.50	5.9257	1	CRISPLD2
	16.55-17.85	5.5109	2	SALL1
	32.10-32.55	5.0923	2
	37.05-37.20	5.2981	1	ZFP90
	50.35-50.50	5.6752	1	PSMC4, ZNF546, MAP3K10
19	4.95-5.10	6.4695	1	STXBP4
	8.40-9.75	5.7775	2	SRSF1, DYNLL2, TRIM37
	41.20-42.05	5.3689	2	KRT32, KRT35, KRT36, RAB5C, KCNH4, HCRT, GHDC, STAT5B, STAT5A
	48.00-49.65	5.828	2	PECAM1, FN3KRP, RAB40B, WDR45B, FOXK2
20	18.05-19.75	5.8572	2
	56.60-56.75	5.159	1	ZNF622
21	4.15-4.90	5.8155	2	GABRG3, LRRK1, ALDH1A3
	15.80-16.00	5.7484	1	KLHL25
	57.65-57.80	5.9888	1	UNC79
22	14.35-14.60	5.3423	1	TRAK1, CCK, LYZL4, VIPR1, SEC22C, SS18L2
	26.9-27.10	5.6185	1	CNTN3
	36.60-37.80	5.4784	2	ADAMTS9, THOC7, C3orf49, SNTN
	49.35-49.50	5.0138	1	DCAF1, MANF
23	2.4-2.55	5.1356	1	CAGE1, RIOK1
	33.50-33.65	5.4218	1	TREM1
24	37.45-37.60	5.5973	1	EMILIN2, LPIN2
25	17.6-18.30	5.4871	2	UMOD, PDILT, ACSM4
26	12.80-13.55	5.7779	2	FAM204A
27	43.30-43.35	6.0564	1	CLN8
28	2.95-3.10	7.5618	1	MAPK8, FRMPD2
29	0.35-0.50	5.6946	1	VSTM5
29	14.05-16.55	5.5091	3
29	24.95-26.25	5.7565	2	E2F8, PTPN5
29	28.45-28.65	5.5794	1	PATE1, PATE2, PATE3, PUS3, HYLS1, DDX25
29	39.30-39.45	5.8346	1	PAG-4, PAG-11
29	48.00-48.15	5.1204	1	FGF4, FGF3

## Sheet: Supplementary Table_8-KEGG
Supplementary Table 8: KEGG pathway terms enriched with candidate genes associated with low and high-altitude adaptations in three Ethiopian populations (P<0.05)
KEGG pathway terms	PValue	Gene count	Associated Genes	Fold Enrichment
Pathways in cancer	1.46261e-06	71	ITGB1, ALK, GSK3B, CALML6, PIK3CD, BRCA2, FGF1, FGF2, ETS1, FGF3, FGF4, BBC3, FGF5, CCND3, FRAT1, FGF8, FRAT2, RPS6KA5, FGF9, MECOM, AKT3, APC2, ARHGEF12, DAPK3, AXIN1, MITF, TGFBR1, EML4, ADCY9, IFNG, TRAF3, TRAF6, COL4A4, KIT, RARB, IL6ST, RAF1, PLCB1, NOTCH1, PTGER2, LPAR2, ADCY2, PLD1, RASGRP3, GNAI2, MAPK8, BCL2L11, GNG7, GNA12, DVL2, E2F2, PLCG1, HES5, IL12RB2, RUNX1T1, EGLN1, STAT5B, ARNT2…	0.000239384
Rap1 signaling pathway	1.62295e-06	37	ITGB1, ITGAM, FLT1, CSF1, CALML6, CTNND1, PARD6G, PIK3CD, LPAR2, ADCY2, FGF1, FGF2, FGF3, RASGRP3, FGF4, GNAI2, FGF5, PARD6B, FGF8, PARD6A, FGF9, AKT3, KRIT1, KDR, PLCG1, VAV1, APBB1IP, KITLG, EFNA2, ADCY9, KIT, RAPGEF2, TEK, RAF1, PLCB1, RAPGEF3, EPHA2	0.000239384
MAPK signaling pathway	1.07059e-05	44	FLT1, CSF1, RASGRF2, TRADD, FGF1, FGF2, FGF3, RASGRP3, FGF4, FGF5, PPP3CA, MAPK8, PPP3R1, RPS6KA5, MAPK7, FGF8, FGF9, MECOM, GNA12, AKT3, KDR, MAP3K7, MAP3K3, JUN, MEF2C, CACNA2D1, NFATC3, MAPK8IP3, TGFBR1, NFKB1, CACNB2, KITLG, EFNA2, TAOK3, TRAF6, KIT, NF1, RAPGEF2, FAS, TEK, RAF1, MAP3K13, PTPN5, EPHA2	0.00088158
Breast cancer	1.19536e-05	28	GSK3B, NOTCH1, PIK3CD, BRCA2, FGF1, FGF2, FGF3, FGF4, FGF5, FRAT1, FRAT2, FGF8, FGF9, AKT3, DVL2, E2F2, HES5, APC2, JUN, FZD5, FZD4, AXIN1, ESR1, MTOR, RPS6KB1, SP1, KIT, RAF1	0.00088158
Ras signaling pathway	2.66121e-05	37	RAB5C, FLT1, CSF1, CALML6, RASGRF2, PIK3CD, RASAL2, PLA2G5, FGF1, PLD1, FGF2, ETS1, ETS2, FGF3, RASGRP3, FGF4, FGF5, MAPK8, FGF8, FGF9, GNG7, AKT3, KDR, PLCG1, PAK5, PLA2G2E, GAB2, NFKB1, KITLG, EFNA2, KIT, NF1, TEK, RAF1, RAB5A, EXOC2, EPHA2	0.00157011
T cell receptor signaling pathway	0.000379502	19	GSK3B, JUN, CSF2, NFATC3, PIK3CD, VAV1, NFKB1, PPP3CA, MAPK8, PPP3R1, PTPRC, IFNG, GRAP2, AKT3, PLCG1, RAF1, MAP3K7, CARD11, PAK5	0.0186589
Human papillomavirus infection	0.000465225	45	ITGB1, GSK3B, NOTCH1, ITGB5, TRADD, UBR4, PARD6G, PIK3CD, TCIRG1, RBPJ, PARD6B, CCND3, PARD6A, RELN, PPP2R1B, AKT3, DVL2, ITGB7, ITGB6, ATP6V1G3, HES5, ATP6V0A1, ATP6V1C2, APC2, CREBBP, FZD5, FZD4, AXIN1, TUBG1, MTOR, NFKB1, CREB1, RBL1, PKM, RPS6KB1, TRAF3, NFX1, COL4A4, FAS, TBPL1, COL6A3, COL6A5, RAF1, TLR3, PALS1	0.0196059
PD-L1 expression and PD-1 checkpoint pathway in cancer	0.000628212	17	ALK, MAP3K3, BATF3, JUN, NFATC3, PIK3CD, MTOR, NFKB1, EML4, PPP3CA, PPP3R1, IFNG, RPS6KB1, TRAF6, AKT3, PLCG1, RAF1	0.0231653
Tuberculosis	0.00116145	27	ITGAM, RAB5C, CALML6, TRADD, BAC7.5, TCIRG1, CAHI-DQA2, BAC5, PPP3CA, MAPK8, PPP3R1, IRAK2, AKT3, MRC1, MAP28, ATP6V0A1, PLK3, CREBBP, ARHGEF12, RIPK2, VDR, NFKB1, CREB1, IFNG, TRAF6, RAF1, RAB5A	0.0380699
Axon guidance	0.00157121	26	ITGB1, ROBO3, GSK3B, BMPR2, SEMA3C, SEMA3G, PARD6G, PIK3CD, SEMA3F, GNAI2, PPP3CA, ABLIM1, PARD6B, PPP3R1, ABLIM2, PARD6A, SLIT2, PLCG1, EPHB2, PAK5, ARHGEF12, SEMA4C, NFATC3, EFNA2, RAF1, EPHA2	0.0462998
Gastric cancer	0.00172643	23	APC2, GSK3B, FZD5, FZD4, AXIN1, PIK3CD, FGF1, FGF2, TGFBR1, MTOR, FGF3, FGF4, FGF5, FRAT1, FGF8, FRAT2, RPS6KB1, FGF9, AKT3, DVL2, RARB, E2F2, RAF1	0.0462998
Vasopressin-regulated water reabsorption	0.00191516	11	DYNC2H1, DCTN6, DYNC1LI2, CREB1, RAB5C, ADCY9, ARHGDIG, STX4, DYNLL2, AQP3, RAB5A	0.0470809
Osteoclast differentiation	0.00324194	19	JUN, CSF1, FHL2, PIK3CD, TREM2, MITF, GAB2, TGFBR1, NFKB1, PPP3CA, MAPK8, PPP3R1, CREB1, IFNG, TRAF6, AKT3, BLNK, JUNB, MAP3K7	0.0735671
B cell receptor signaling pathway	0.00376224	13	GSK3B, JUN, NFATC3, PIK3CD, VAV1, NFKB1, RASGRP3, PPP3CA, PPP3R1, AKT3, BLNK, RAF1, CARD11	0.0792758
PI3K-Akt signaling pathway	0.00503718	42	ITGB1, GSK3B, FLT1, PHLPP1, CSF1, ITGB5, PIK3CD, LPAR2, FGF1, FGF2, FGF3, FGF4, FGF5, RPTOR, CCND3, STK11, BCL2L11, FGF8, RELN, PPP2R1B, FGF9, GNG7, AKT3, KDR, ITGB7, ITGB6, G6PC1, MTOR, EPOR, NFKB1, KITLG, CREB1, EFNA2, RPS6KB1, COL4A4, KIT, COL6A3, PKN2, TEK, COL6A5, RAF1, EPHA2	0.0990645
Thyroid hormone signaling pathway	0.00808292	18	GSK3B, MED1, CREBBP, NOTCH1, ATP2A2, PIK3CD, SLC16A10, ATP1B1, MED16, MED27, ESR1, MTOR, SLCO1C1, AKT3, PLCG1, RAF1, PLCB1, PFKP	0.149029
Metabolic pathways	0.00970666	144	PI4K2B, MTFMT, AHCYL1, GALNT18, GALNT17, ACSM4, LCLAT1, ALDH1L2, ENO3, NAGLU, NAMPT, LARGE1, PDE8A, EARS2, CSGALNACT1, GAMT, ALG8, ENTPD5, IPMK, ACSL6, ACOT12, MAT1A, CYP27A1, ADCY9, BTD, CYP2C88, SHPK, SUCLG2, IDO2, DGKH, IDO1, LIPT2, CDS1, DNMT1, ISYNA1, GMPS, PLA2G5, PLD1, MTMR7, UGCG, PTDSS1, FUT8, HLCS, MAN2A1, SI, INPP5E, PIP5K1C, PLCG1, NADK, ATP6V1C2, ATP6V0A1, B3GALNT2, CHKA, GOT1, TGDS,…	0.16332
Endocrine resistance	0.0105174	15	MED1, JUN, NOTCH1, PIK3CD, ADCY2, ESR1, MTOR, MAPK8, ADCY9, RPS6KB1, SP1, GPER1, AKT3, E2F2, RAF1	0.16332
Kaposi sarcoma-associated herpesvirus infection	0.0105189	26	GSK3B, CSF2, CALML6, TRADD, PIK3CD, FGF2, ICAM1, PPP3CA, MAPK8, PPP3R1, GNG7, AKT3, E2F2, PLCG1, JUN, CREBBP, NFATC3, MTOR, NFKB1, CREB1, TRAF3, FAS, IL6ST, RAF1, UBA52, TLR3	0.16332
Arrhythmogenic right ventricular cardiomyopathy	0.0114438	13	DSP, ITGB1, RYR2, ITGB5, CACNA2D1, ATP2A2, SLC8A2, CACNB2, GJA1, SGCD, PKP2, ITGB7, ITGB6	0.164155
Phospholipase D signaling pathway	0.0116856	20	AGPAT5, LPAR2, PIK3CD, ADCY2, GAB2, PLD1, MTOR, DNM3, CYTH3, KITLG, ADCY9, GNA12, KIT, AKT3, PLCG1, PIP5K1C, RAF1, PLCB1, RAPGEF3, DGKH	0.164155
Melanogenesis	0.0148118	15	GSK3B, CREBBP, FZD5, CALML6, FZD4, ADCY2, MITF, GNAI2, KITLG, CREB1, ADCY9, KIT, DVL2, RAF1, PLCB1	0.189951
Melanoma	0.015888	12	FGF5, FGF8, FGF9, AKT3, PIK3CD, E2F2, MITF, RAF1, FGF1, FGF2, FGF3, FGF4	0.189951
Inositol phosphate metabolism	0.015888	12	PI4K2B, ALDH6A1, ISYNA1, IPMK, INPP5E, PIK3CD, PLCH1, PLCG1, PLCH2, PIP5K1C, PLCB1, MTMR7	0.189951
Neurotrophin signaling pathway	0.0160976	17	MAP3K3, GSK3B, JUN, RIPK2, CALML6, PRKCD, ARHGDIG, PIK3CD, NFKB1, MAPK8, MAPK7, RPS6KA5, IRAK2, TRAF6, AKT3, PLCG1, RAF1	0.189951
C-type lectin receptor signaling pathway	0.0174105	15	PLK3, JUN, ARHGEF12, CALML6, PRKCD, NFATC3, PIK3CD, NFKB1, PPP3CA, MAPK8, PPP3R1, AKT3, RAF1, IL17D, CCL17	0.197542
IL-17 signaling pathway	0.0186767	14	GSK3B, JUN, CSF2, TRADD, SRSF1, NFKB1, MAPK8, MAPK7, IFNG, TRAF3, TRAF6, IL17D, CCL17, MAP3K7	0.204061
Regulation of actin cytoskeleton	0.0201949	26	ITGB1, NCKAP1, ITGAM, ITGB5, PIK3CD, LPAR2, ITGAE, FGF1, FGF2, FGF3, FGF4, FGF5, FGF8, FGF9, GNA12, ITGB7, PIP5K1C, ITGB6, PAK5, APC2, GSN, ARHGEF12, VAV1, MYH9, PPP1R12B, RAF1	0.205471
Glycerophospholipid metabolism	0.0203426	15	CDS1, AGPAT5, PLA2G2E, PCYT1A, CHKA, MBOAT1, LCAT, PLA2G5, PLD1, CRLS1, LCLAT1, PLA2G15, PTDSS1, LPIN2, DGKH	0.205471
Nucleocytoplasmic transport	0.0217259	16	UBE2I, NCBP1, AAAS, THOC7, NUP93, IPO8, XPO4, TMEM33, EEF1A2, NUP35, SAP18, NUP43, NUP98, RAE1, TNPO2, NUP37	0.205471
Endocytosis	0.0220512	29	WASHC4, RAB5C, TFRC, ASAP3, PARD6G, VPS26B, PLD1, CYTH3, PARD6B, PARD6A, CHMP1A, PIP5K1C, LDLR, RAB11FIP4, WASHC3, ARAP2, STAM, EPS15L1, ARAP1, IGF2R, TGFBR1, EPN2, DNM3, TRAF6, CAPZA2, RAB5A, SMAP1, VPS25, SPG21	0.205471
Estrogen signaling pathway	0.0222884	18	GABBR2, JUN, CALML6, PRKCD, KRT35, PIK3CD, ADCY2, KRT32, ESR1, GNAI2, CREB1, ADCY9, SP1, GPER1, AKT3, KRT36, RAF1, PLCB1	0.205471
Parathyroid hormone synthesis, secretion and action	0.0236325	15	SLC34A2, CASR, MEF2C, VDR, PDE4D, ADCY2, PLD1, GNAI2, AKAP13, CREB1, ADCY9, SP1, GNA12, RAF1, PLCB1	0.210533
Human T-cell leukemia virus 1 infection	0.0245349	27	CSF2, PIK3CD, ADCY2, ETS1, CAHI-DQA2, ETS2, ICAM1, PPP3CA, CCND3, MAPK8, PPP3R1, CHEK1, AKT3, E2F2, STAT5B, MAP3K3, JUN, CREBBP, ANAPC7, NFATC3, TGFBR1, NFKB1, CREB1, ADCY9, ESPL1, ANAPC4, TBPL1	0.210533
Acute myeloid leukemia	0.0267211	11	STAT5B, ITGAM, CSF2, RPS6KB1, AKT3, KIT, PIK3CD, RAF1, MTOR, NFKB1, RUNX1T1	0.210533
Wnt signaling pathway	0.0268966	21	APC2, GSK3B, CREBBP, JUN, FZD5, FZD4, CTNND2, CTNNBIP1, NFATC3, AXIN1, PRICKLE4, PPP3CA, FRAT1, CCND3, MAPK8, PPP3R1, FRAT2, DVL2, ROR1, PLCB1, MAP3K7	0.210533
Choline metabolism in cancer	0.0276507	14	JUN, PCYT1A, CHKA, PIK3CD, PLD1, MTOR, MAPK8, RPS6KB1, SP1, AKT3, PLCG1, PIP5K1C, RAF1, DGKH	0.210533
Th1 and Th2 cell differentiation	0.0277374	13	STAT5B, JUN, NOTCH1, NFATC3, RBPJ, CAHI-DQA2, NFKB1, PPP3CA, MAPK8, PPP3R1, IFNG, PLCG1, IL12RB2	0.210533
FoxO signaling pathway	0.0278332	17	PLK3, CREBBP, PIK3CD, SLC2A4, G6PC1, TGFBR1, KLF2, GABARAP, PRKAG3, STK11, MAPK8, BCL2L11, CAT, AKT3, RAF1, RAG2, RAG1	0.210533
Longevity regulating pathway	0.0299965	13	PIK3CD, ADCY2, MTOR, PRKAG3, NFKB1, RPTOR, STK11, CREB1, ADCY9, RPS6KB1, CAT, AKT3, ULK1	0.215828
Colorectal cancer	0.0299965	13	APC2, GSK3B, JUN, AXIN1, PIK3CD, TGFBR1, MTOR, BBC3, MAPK8, BCL2L11, RPS6KB1, AKT3, RAF1	0.215828
Oxytocin signaling pathway	0.0328349	19	RYR2, MEF2C, JUN, CAMK1D, CALML6, CACNA2D1, NFATC3, ADCY2, PRKAG3, GNAI2, TRPM2, CACNB2, PPP3CA, PPP3R1, MAPK7, ADCY9, RAF1, PLCB1, PPP1R12B	0.230626
Relaxin signaling pathway	0.0378532	17	JUN, PIK3CD, ADCY2, RXFP1, TGFBR1, RXFP2, NFKB1, GNAI2, ACTA2, MAPK8, CREB1, ADCY9, COL4A4, GNG7, AKT3, RAF1, PLCB1	0.256772
Insulin resistance	0.0382982	15	PTPN1, GSK3B, PRKCD, PIK3CD, SLC2A4, G6PC1, MTOR, PRKAG3, NFKB1, MAPK8, CREB1, RPS6KB1, AKT3, MLX, SLC27A2	0.256772
Hippo signaling pathway	0.0409015	19	APC2, GSK3B, BMPR2, FZD5, FZD4, AXIN1, PARD6G, CSNK1D, FGF1, TGFBR1, BBC3, LATS1, PARD6B, CCND3, PARD6A, PPP2R1B, DLG4, DVL2, PALS1	0.268132
Th17 cell differentiation	0.04502	14	STAT5B, IL22, JUN, NFATC3, TGFBR1, MTOR, CAHI-DQA2, NFKB1, PPP3CA, MAPK8, PPP3R1, IFNG, PLCG1, IL6ST	0.279302
Glucagon signaling pathway	0.04502	14	CREBBP, CALML6, ADCY2, PPP4R3B, G6PC1, PRKAG3, PPP3CA, PPP3R1, CREB1, PKM, AKT3, SIK2, PLCB1, PFKP	0.279302
Calcium signaling pathway	0.0463194	26	RYR2, FLT1, CALML6, ATP2A2, ADCY2, FGF1, FGF2, FGF3, FGF4, SLC8A2, FGF5, PPP3CA, PPP3R1, CCKAR, FGF8, FGF9, KDR, PLCG1, CAMK1D, TNNC1, P2RX5, ADCY9, STIM1, P2RX2, ORAI3, PLCB1	0.279302
Dilated cardiomyopathy	0.0463925	13	ITGB1, RYR2, ITGB5, CACNA2D1, TNNC1, ATP2A2, ADCY2, SLC8A2, CACNB2, SGCD, ADCY9, ITGB7, ITGB6	0.279302
Lipid and atherosclerosis	0.0491517	25	GSK3B, CALML6, PIK3CD, ICAM1, PPP3CA, MAPK8, PPP3R1, CYP2J26, AKT3, CYP2J29, PLCG1, LDLR, MAP3K7, JUN, POU2F1, NFATC3, EIF2S1, VAV1, NFKB1, CYP2J30, TRAF3, TRAF6, FAS, PLCB1, ABCG1	0.289995

## Sheet: Supplementary Table_9_BP_TERM
Supplementary Table 9: GO terms enriched with candidate genes associated with low and high-altitude adaptation in three Ethiopian goat populations (P<0.05)
GO ID	GO terms	PValue	Gene count	Associated genes	Fold Enrichment
GO:0030316	osteoclast differentiation	3.20848e-05	11	EFNA2, TFRC, OSTM1, CSF1, TRAF6, TREM2, MITF, GAB2, TCIRG1, JUNB, EPHA2	4.86811
GO:0008543	fibroblast growth factor receptor signaling pathway	0.00125347	10	FGF5, FGF8, FGF9, FLRT2, FAT4, FGF1, FRS3, FGF2, FGF3, FGF4	3.56899
GO:0046777	protein autophosphorylation	0.00212186	22	ALK, MAP3K3, GSK3B, FLT1, EIF2AK1, DAPK3, PTK6, EIF2S1, MTOR, STK11, MELK, TAOK3, MAK, KIT, KDR, ULK1, SIK2, TEK, TNIK, CDK12, MAP3K13, HTATIP2	2.04542
GO:0098609	cell-cell adhesion	0.00215369	12	VEZT, CSTA, TTYH1, CTNND2, CTNND1, PKP2, ICAM3, MYH9, ICAM4, ESAM, ICAM5, MPZL2	2.88623
GO:0018107	peptidyl-threonine phosphorylation	0.00237894	11	GSK3B, MAPK8, PRKDC, PRKCD, DYRK1A, MAP3K10, CDK10, UMOD, ULK1, TGFBR1, MTOR	3.04257
GO:1990349	gap junction-mediated intercellular transport	0.002741	4	GJB2, GJB4, GJA3, GJB6	11.0639
GO:0090050	positive regulation of cell migration involved in sprouting angiogenesis	0.00277037	7	MAP3K3, FGFBP1, AKT3, KDR, HDAC9, FGF2, HDAC7	4.55572
GO:2001256	regulation of store-operated calcium entry	0.00344254	5	CD84, GRAMD2A, SPINK1, SARAF, EFHB	6.91493
GO:0061512	protein localization to cilium	0.00519163	7	DYNC2H1, TTC26, IFT140, TBC1D32, CSNK1D, DZIP1, FSIP2	4.07617
GO:0035148	tube formation	0.00639161	4	BCL2L11, NOTCH1, ATOH8, SDCCAG8	8.85111
GO:0008354	germ cell migration	0.00639161	4	ITGB1, FOXC1, DMRT1, TGFBR1	8.85111
GO:0032743	positive regulation of interleukin-2 production	0.0104981	8	STAT5B, PTPRC, RIPK2, PDE4D, TRAF6, MAP3K7, CARD11, SPTBN1	3.16111
GO:0030216	keratinocyte differentiation	0.0111859	9	LATS1, DSP, SCEL, MED1, UGCG, CSTA, NOTCH1, RBPJ, EPHA2	2.845
GO:0018105	peptidyl-serine phosphorylation	0.011819	16	GSK3B, CAB39, PRKDC, PRKCD, DYRK1A, CSNK1D, TGFBR1, MTOR, TTBK2, MAPK8, MAPK7, MAP3K10, RICTOR, ULK1, MAP3K13, MARK2	2.01161
GO:0043507	positive regulation of JUN kinase activity	0.012785	8	PTPN1, TAOK3, FZD5, FZD4, TRAF6, DVL2, MAP3K10, MAP3K7	3.05211
GO:0007266	Rho protein signal transduction	0.012785	8	ADGRG1, ARHGEF12, CDC42EP5, GNA12, RHOG, CDH13, EPS8L2, TAX1BP3	3.05211
GO:0010001	glial cell differentiation	0.0130183	5	FGF5, RELN, NOTCH1, FGF2, PHOX2B	5.02904
GO:0045672	positive regulation of osteoclast differentiation	0.0146672	6	CREB1, IFNG, CSF1, TRAF6, TREM2, TMEM64	3.9049
GO:0050727	regulation of inflammatory response	0.0152371	10	BST1, SBNO2, IL1RL2, CELF1, LRRC19, FANCD2, SHPK, FANCA, RICTOR, ESR1	2.51452
GO:0070374	positive regulation of ERK1 and ERK2 cascade	0.0188032	19	NOTCH1, RIPK2, IL26, C5AR2, GPR55, C5AR1, TREM2, PLA2G5, FGF2, FGF4, ICAM1, PTPRC, FGF8, GAREM1, GPER1, KDR, TEK, PDE8A, SLAMF1	1.78147
GO:0045453	bone resorption	0.0188308	6	CCDC154, RAB3D, TRAF6, LRRK1, GPR55, TCIRG1	3.68796
GO:0018149	peptide cross-linking	0.0188308	6	DSP, CSTA, EPB42, TGM7, TGM6, TGM5	3.68796
GO:0018108	peptidyl-tyrosine phosphorylation	0.0194832	4	RELN, ABI1, KIT, IL12RB2	6.32222
GO:1990830	cellular response to leukemia inhibitory factor	0.0197328	14	RARG, TFRC, XRCC5, FZD4, PRDM5, MYNN, FGF4, SRM, ICAM1, SBNO2, CREB1, NUP35, GCLM, PFKP	2.01161
GO:0006909	phagocytosis	0.0217622	8	ANXA3, EIF2AK1, PECAM1, ANXA11, ELMO3, ICAM5, LDLR, VAV1	2.76597
GO:0043547	positive regulation of GTPase activity	0.0220454	17	BCAR3, ITGB1, GSK3B, DENND1A, ASAP3, ARAP2, ARHGEF19, ARAP1, ADAP1, MYO9A, VAV1, TBC1D2, DVL2, NF1, RAPGEF2, RGL3, RAPGEF3	1.82608
GO:0060745	mammary gland branching involved in pregnancy	0.0229797	3	MED1, VDR, ESR1	11.0639
GO:0051247	positive regulation of protein metabolic process	0.0229797	3	MAPK8, MAPK7, KLF2	11.0639
GO:2000737	negative regulation of stem cell differentiation	0.0243839	5	LBH, NOTCH1, CDK12, CDK13, HES5	4.25534
GO:0016601	Rac protein signal transduction	0.0243839	5	NISCH, NCKAP1, RHOG, ELMO1, CDH13	4.25534
GO:1903078	positive regulation of protein localization to plasma membrane	0.0245015	9	ITGB1, RER1, GPER1, STAC2, RHOG, STX4, TREM2, SPTBN1, EPHA2	2.48937
GO:0010628	positive regulation of gene expression	0.0247047	34	SLC24A4, RARG, RAMP2, DNMT1, FOXC1, NOTCH1, SLC24A3, CSF1, CELF1, PIK3CD, LRP3, PRDM1, RBPJ, FGF2, ETS1, FGF4, MAPK8, GJA1, FGF8, CDH3, GPER1, BLNK, LDLR, NKX2-2, MED1, CASR, MEF2C, VDR, MITF, TGFBR1, QKI, AGO3, SP1, ID3	1.4637
GO:0043010	camera-type eye development	0.0255345	8	FOXC1, EFEMP1, HSF4, FKBP8, MITF, B9D1, CC2D2A, HES5	2.68215
GO:0045766	positive regulation of angiogenesis	0.0280402	15	ITGB1, RAMP2, ECM1, FLT1, ANXA3, C5AR1, GATA6, ETS1, SP1, AKT3, KDR, PLCG1, TEK, TLR3, RAPGEF3	1.8647
GO:0045926	negative regulation of growth	0.0291076	4	ING4, PNPT1, PTK6, BBC3	5.53194
GO:0045944	positive regulation of transcription from RNA polymerase II promoter	0.0372623	56	RARG, BMPR2, KDM1A, IL26, FHOD1, FGF1, FGF2, FGF4, PPP3CA, ZNF609, SALL1, RPS6KA5, GPER1, NAMPT, MLX, PITX2, HTATIP2, BCAS3, MEF2C, TRAF6, CDH13, RARB, RAF1, TLR3, CBFB, PRKDC, GATA6, NLRC5, PRDM15, PLAC8, IFT74, SBNO2, PPP3R1, MYO6, HSF4, DVL2, CAMTA2, HES5, NKX2-3, E2F8, EGLN1, CREBBP, ZNF263, POU2F1, AUTS2, FZD5, VDR, CAVIN4, ARID3A, TRERF1, ST18, MLLT10, PSMC3, ZGLP1, CAPRIN2, HOXD9	1.29348
GO:0070498	interleukin-1-mediated signaling pathway	0.0402878	5	RPS6KA5, IRAK2, TRAF6, PLCB1, ST18	3.68796
